# Supplementary material for: Modulation of Aptamer–Ligand-Binding by Complementary Oligonucleotides: A G-Quadruplex Anti-Ochratoxin A Aptamer Case Study
Source: Int J Mol Sci. 2022 Apr 28;23(9):4876. doi: 10.3390/ijms23094876 (PMC9103105; doi:10.3390/ijms23094876)
Supplement: Supplementary file 1 [file ijms-23-04876-s001.zip]

Archive with 1 entries (1 files):
- ijms-1678668-supplementary.pdf
